# Supplementary material for: Impact Analysis of Photoperiodic Disorder on the Eyestalk of Chinese Mitten Crab (Eriocheir sinensis) through High-Throughput Sequencing Technology
Source: Life (Basel). 2024 Jan 31;14(2):209. doi: 10.3390/life14020209 (PMC10890049; doi:10.3390/life14020209)
Supplement: Supplementary file 1 [file life-14-00209-s001.zip]

Archive with 10 entries (10 files):
- Figure S1.tif
- Figure S2.pdf
- Figure S3.pdf
- Figure S4.pdf
- Figure S5.png
- Figure S6.png
- Figure S7.pdf
- Supplemental Table S1.pdf
- Supplemental Table S2.pdf
- Supplemental Table S3.pdf
